# Supplementary material for: Morpho-Physiological Adaptation of Sunflower Hybrids to Varying Plant Densities
Source: Plants (Basel). 2025 Nov 11;14(22):3446. doi: 10.3390/plants14223446 (PMC12656391; doi:10.3390/plants14223446)
Supplement: Supplementary file 1 [file plants-14-03446-s001.zip]

Archive with 1 entries (1 files):
- plants-3921139-supplementary.xlsx
