# Supplementary material for: Morpho-Physiological Adaptation of Sunflower Hybrids to Varying Plant Densities
Source: Plants (Basel). 2025 Nov 11;14(22):3446. doi: 10.3390/plants14223446 (PMC12656391; doi:10.3390/plants14223446)
Supplement: Supplementary file 1 [file plants-14-03446-s001.zip › plants-3921139-supplementary.xlsx]

## Sheet: Table S1
Table S1. JIP-test parameters with associated formulas.
ABS/RC = M0 x (1/VJ) x (1/TR0/ABS)	Absorption flux active per reactive centre (RC)
DI0/RC = ABS/RC - TR0/RC	Dissipated energy flux per active RC
TR0/RC = M0 x (1/VJ)	Trapping flux per active RC
ET0/RC = M0 x (1/VJ) x (1-VJ)	Electron transport flux per active RC
RE0/RC = M0 x (1/VJ) x ET0/TR0 x RE0-ET0	Electron flux reducing end electron acceptors at the photosystem I (PSI) acceptor side per RC
TR0/ABS = 1-(F0-FM)	Maximal photochemical quantum yield
ET0/TR0 = 1-VJ	The probability that a trapped exciton moves an electron into the electron transport chain beyond QA–
ET0/ABS = (1-(F0-FM))/(1-VJ)	Quantum yield for electron transport
RE0/ET0 = (FM-F130)/(FM-FJ2)	The probability that an electron is transported from reduced PQ to the electron acceptor side of PSI
RE0/ABS = (1-(F0-FM))/(1-VI)	Quantum yield of electron transport from QA− to the PSI end electron acceptors
PIABS = RC/ABS x TR0/DI0 x ET0/(TR0-ET0)	Performance index on absorption basis
(RE0-ET0)/[1 - (RE0-ET0)] = ((FM-F130) / (FM-FJ2)) / (1 - ((FM-F130) / (FM-FJ2))	Electron transport from PQH2 to final PSI acceptors
PITOTAL = PIABS x (RE0-ET0) / (1-RE0-ET0)	Performance index for energy conservation from exciton to the reduction of PSI terminal acceptors

## Sheet: Table S2
Table S2. Correlation coefficients between morphological and physiological properties.
	Number of leaves	Plant hight	Head diameter	Stem diameter	1000 grain weight	Hectolitre meter	Grain yield	Oil content	Oil yield	ABS/RC_Bud	ABS/RC_Flow	ABS/RC_Gf	DI0/RC_Bud	DI0/RC_Flow	DI0/RC_Gf	TR0/RC_Bud	TR0/RC_Flow	TR0/RC_Gf	ET0/RC_Bud	ET0/RC_Flow	ET0/RC_Gf	RE0/RC_Bud	RE0/RC_Flow	RE0/RC_Gf	TR0/ABS_Bud	TR0/ABS_Flow	TR0/ABS_Gf	ET0/TR0_Bud	ET0/TR0_Flow	ET0/TR0_Gf	ET0/ABS_Bud	ET0/ABS_Flow	ET0/ABS_Gf	RE0/ET0_Bud	RE0/ET0_Flow	RE0/ET0_Gf	RE0/ABS_Bud	RE0/ABS_Flow	RE0/ABS_Gf	PIABS_Bud	PIABS_Flow	PIABS_Gf	(RE0-ET0)/[1-(RE0-ET0)]_Bud	(RE0-ET0)/[1-(RE0-ET0)]_Flow	(RE0-ET0)/[1-(RE0-ET0)]_Gf	PITOTAL_Bud	PITOTAL_Flow	PITOTAL_Gf
Number of leaves	1
Plant hight	0.801604	1
Head diameter	-0.0844385	-0.151913	1
Stem diameter	0.278636	0.142409	0.471893	1
1000 grain weight	0.0559344	0.0271196	0.75026	0.439804	1
Hectolitre meter	0.0397305	-0.120539	-0.390927	-0.296974	-0.625603	1
Grain yield	0.493985	0.358284	-0.228196	-0.0193818	-0.31676	0.102551	1
Oil content	0.0831704	-0.0290493	-0.563188	-0.119447	-0.846813	0.478215	0.569247	1
Oil yield	0.409623	0.272673	-0.350482	-0.0398961	-0.507906	0.230618	0.96777	0.756197	1
ABS/RC_Bud	-0.00974654	0.144535	0.568823	0.571254	0.829176	-0.459387	-0.316822	-0.742203	-0.466828	1
ABS/RC_Flow	-0.0693148	-0.293439	0.590226	-0.145416	0.450635	0.0926261	-0.247106	-0.556873	-0.366128	0.12344	1
ABS/RC_Gf	-0.191074	-0.525281	-0.0825759	-0.0476559	-0.126493	0.431672	-0.240593	0.149684	-0.147395	-0.196397	0.211419	1
DI0/RC_Bud	0.0467689	0.187413	0.527985	0.629519	0.766534	-0.377795	-0.251005	-0.655756	-0.386429	0.987132	0.064153	-0.176871	1
DI0/RC_Flow	0.163131	-0.072689	0.705726	0.15495	0.529245	0.0542515	-0.161335	-0.551923	-0.294692	0.288026	0.91411	0.151989	0.260692	1
DI0/RC_Gf	-0.109642	-0.540881	0.0236701	0.11139	-0.104945	0.547389	-0.115011	0.176429	-0.0354904	-0.131429	0.303187	0.922497	-0.091602	0.305003	1
TR0/RC_Bud	-0.0353271	0.130108	0.580274	0.534722	0.852572	-0.507746	-0.341724	-0.778868	-0.498875	0.996257	0.143831	-0.221007	0.970102	0.28956	-0.168267	1
TR0/RC_Flow	-0.0865831	-0.306324	0.52396	-0.225372	0.408367	0.100823	-0.242725	-0.529707	-0.354963	0.0539592	0.993022	0.213305	-0.0100865	0.869364	0.281162	0.0779281	1
TR0/RC_Gf	-0.211613	-0.502385	-0.115094	-0.098667	-0.12944	0.378901	-0.274059	0.13585	-0.179451	-0.211249	0.173757	0.991816	-0.199085	0.0960734	0.865664	-0.230988	0.183486	1
ET0/RC_Bud	-0.217672	0.226288	0.0945221	-0.123295	0.330652	-0.296211	-0.310582	-0.489854	-0.393693	0.542243	-0.131185	-0.329151	0.473503	-0.17746	-0.427916	0.575473	-0.141693	-0.285353	1
ET0/RC_Flow	-0.22335	-0.448058	0.389548	-0.335496	0.192615	0.215198	-0.230318	-0.304488	-0.276357	-0.181036	0.891281	0.17265	-0.247321	0.696259	0.250666	-0.15137	0.916515	0.140936	-0.23689	1
ET0/RC_Gf	-0.134458	-0.326283	-0.0824778	-0.0182075	0.090177	0.0643865	-0.296764	-0.0293498	-0.25043	0.00949406	0.0168779	0.852587	-0.00706168	-0.0414221	0.662173	0.00762914	0.0206162	0.886763	0.00962607	-0.0530578	1
RE0/RC_Bud	0.0905116	0.474546	0.0567575	0.301589	0.195616	0.0200582	-0.0271295	-0.169102	-0.0574323	0.620592	-0.334041	-0.275839	0.672954	-0.150753	-0.25644	0.587316	-0.379202	-0.272843	0.631937	-0.497696	-0.118178	1
RE0/RC_Flow	-0.233598	-0.516558	0.248434	-0.254573	-0.135292	0.319778	0.0779041	0.110119	0.0927402	-0.370194	0.588737	0.182023	-0.403345	0.510957	0.37191	-0.355156	0.577824	0.113056	-0.436874	0.732909	-0.111366	-0.56214	1
RE0/RC_Gf	-0.280975	-0.663204	-0.136138	0.0854423	-0.159865	0.368987	-0.0558732	0.26833	0.0444956	-0.194484	0.125136	0.826795	-0.153805	0.0334142	0.861912	-0.223615	0.130024	0.787287	-0.486849	0.185456	0.640241	-0.360343	0.302846	1
TR0/ABS_Bud	-0.133659	-0.240761	-0.469119	-0.644621	-0.658058	0.197323	0.170349	0.514726	0.279361	-0.9238	-0.011883	0.112345	-0.968776	-0.241633	0.00473632	-0.888866	0.0649594	0.144117	-0.386641	0.295859	0.00781732	-0.740492	0.417902	0.114991	1
TR0/ABS_Flow	-0.0527349	0.106789	-0.795429	-0.455491	-0.525761	-0.00384226	0.165573	0.473269	0.271904	-0.518235	-0.611535	-0.115137	-0.515531	-0.80969	-0.327979	-0.506222	-0.514255	-0.0407547	0.00419315	-0.344836	0.0134938	-0.103868	-0.419773	-0.0447761	0.504746	1
TR0/ABS_Gf	-0.00143487	0.450751	-0.142444	-0.248853	0.0649799	-0.586529	-0.0582896	-0.17483	-0.105813	0.038517	-0.360166	-0.645619	-0.0122452	-0.429003	-0.888303	0.0807703	-0.316909	-0.543498	0.43062	-0.302524	-0.297933	0.16907	-0.522409	-0.703031	0.109687	0.503372	1
ET0/TR0_Bud	-0.160901	-0.057196	-0.66084	-0.754414	-0.829751	0.431103	0.180911	0.603549	0.318989	-0.849369	-0.237443	0.0814944	-0.86561	-0.458049	-0.0494694	-0.83138	-0.16278	0.122066	-0.03296	0.0455649	0.010516	-0.303305	0.159653	-0.00956009	0.83433	0.615872	0.164325	1
ET0/TR0_Flow	-0.326212	-0.300229	-0.405766	-0.237059	-0.565418	0.243388	0.0772106	0.605504	0.246389	-0.552199	-0.397961	-0.124613	-0.54751	-0.555942	-0.117231	-0.542238	-0.355168	-0.122601	-0.196012	0.0476548	-0.165946	-0.220753	0.264725	0.123754	0.527617	0.487627	0.0933502	0.509684	1
ET0/TR0_Gf	0.208551	0.469366	0.0828913	0.202141	0.453119	-0.701089	0.0185094	-0.351157	-0.0964092	0.487736	-0.362484	-0.503231	0.436066	-0.297809	-0.599426	0.523967	-0.378462	-0.454332	0.613249	-0.434702	0.0074804	0.366514	-0.483715	-0.459759	-0.318382	0.112676	0.611713	-0.270536	-0.0643379	1
ET0/ABS_Bud	-0.170448	-0.114396	-0.634263	-0.751021	-0.81152	0.381951	0.177192	0.594191	0.312221	-0.891567	-0.184606	0.0973017	-0.91669	-0.416355	-0.033047	-0.868325	-0.106947	0.137126	-0.119752	0.111392	0.0147509	-0.42457	0.230016	0.0280565	0.903411	0.60605	0.153325	0.989775	0.524739	-0.294652	1
ET0/ABS_Flow	-0.283141	-0.210656	-0.576115	-0.332753	-0.619793	0.193089	0.11279	0.636381	0.282851	-0.605879	-0.514595	-0.136627	-0.601331	-0.704684	-0.198175	-0.594012	-0.449608	-0.111426	-0.154867	-0.0707458	-0.128068	-0.208761	0.0803991	0.0870401	0.582463	0.707609	0.23485	0.603051	0.961928	-0.014004	0.612062	1
ET0/ABS_Gf	0.167791	0.5038	0.0279204	0.096378	0.383329	-0.727651	0.000335681	-0.332287	-0.105903	0.405877	-0.391725	-0.588902	0.3508	-0.357871	-0.731387	0.446559	-0.393016	-0.521801	0.611577	-0.434176	-0.0822476	0.34272	-0.532624	-0.565285	-0.228797	0.227736	0.769768	-0.175936	-0.025397	0.975772	-0.198319	0.0534676	1
RE0/ET0_Bud	0.373258	0.189166	-0.0437598	0.493678	-0.203248	0.396703	0.344029	0.434938	0.419169	-0.0394687	-0.162187	0.157352	0.0984755	0.0893352	0.306909	-0.114822	-0.198112	0.102652	-0.615851	-0.197362	-0.105769	0.21916	-0.0107004	0.265809	-0.273146	-0.140313	-0.399779	-0.281665	0.0228514	-0.394488	-0.293855	-0.0259976	-0.425883	1
RE0/ET0_Flow	-0.0130672	-0.0953879	-0.180094	0.123998	-0.435901	0.134941	0.422423	0.561573	0.503965	-0.246886	-0.411142	0.011167	-0.201093	-0.247223	0.166966	-0.267308	-0.461679	-0.0406523	-0.275443	-0.366654	-0.0816928	-0.0846485	0.364095	0.161456	0.154468	-0.111423	-0.304735	0.14051	0.2898	-0.0651089	0.146954	0.198212	-0.134164	0.261238	1
RE0/ET0_Gf	-0.231601	-0.527303	-0.0896286	0.10953	-0.30304	0.424834	0.233851	0.380427	0.316374	-0.266266	0.150861	0.202975	-0.198679	0.0874105	0.4432	-0.301404	0.153887	0.116708	-0.619748	0.3014	-0.189118	-0.337675	0.513694	0.632516	0.145141	-0.0729323	-0.612011	-0.00544036	0.32916	-0.605769	0.0358836	0.242587	-0.65213	0.43448	0.293381	1
RE0/ABS_Bud	0.0100483	-0.0219063	-0.671511	-0.540832	-0.934225	0.593745	0.355196	0.826546	0.530103	-0.937639	-0.269957	0.169832	-0.895753	-0.387205	0.110805	-0.950586	-0.207651	0.183659	-0.41794	0.0202052	-0.0426044	-0.326113	0.235535	0.15018	0.793215	0.554821	-0.0358538	0.883617	0.557805	-0.491538	0.886184	0.622373	-0.408117	0.181222	0.281726	0.245217	1
RE0/ABS_Flow	-0.159229	-0.184144	-0.443524	-0.0845278	-0.655937	0.2046	0.37522	0.755632	0.526014	-0.507172	-0.577631	-0.065526	-0.470821	-0.555489	0.0202179	-0.516025	-0.580906	-0.0914842	-0.292321	-0.308848	-0.133474	-0.177763	0.319089	0.166824	0.426852	0.291171	-0.106106	0.424236	0.726561	-0.0604185	0.434749	0.678049	-0.076173	0.183203	0.854687	0.352269	0.541548	1
RE0/ABS_Gf	-0.151428	-0.260455	-0.102458	0.228416	-0.0671207	-0.0782762	0.3176	0.217748	0.3336	-0.00839119	-0.141306	-0.230338	0.0328327	-0.196741	-0.0426364	-0.0192735	-0.137111	-0.284513	-0.306049	0.0202977	-0.306227	-0.16533	0.211635	0.356353	0.00408318	0.110986	-0.138193	-0.160991	0.409553	0.0455222	-0.122627	0.367331	0.006023	0.210558	0.266042	0.753577	-0.0258024	0.395869	1
PIABS_Bud	-0.233847	-0.244659	-0.60645	-0.672313	-0.776781	0.311066	0.15025	0.557595	0.282857	-0.885809	-0.114644	0.180772	-0.916295	-0.345705	0.0649425	-0.860799	-0.0395967	0.212956	-0.248169	0.16123	0.0597007	-0.560409	0.305076	0.174316	0.938293	0.55184	0.0642703	0.916956	0.476274	-0.367787	0.957027	0.556199	-0.281214	-0.264437	0.182424	0.171306	0.848125	0.434101	-0.00987656	1
PIABS_Flow	-0.166066	0.00953869	-0.70364	-0.228309	-0.619585	0.0778407	0.18722	0.650706	0.347004	-0.471932	-0.788418	-0.209221	-0.44587	-0.905609	-0.314668	-0.470194	-0.731646	-0.167039	-0.0221492	-0.432221	-0.100367	0.0119256	-0.244362	-0.0146675	0.417064	0.816845	0.383032	0.53859	0.824245	0.171902	0.520628	0.923426	0.24442	0.0248105	0.249128	0.079325	0.551302	0.674738	0.319035	0.450398	1
PIABS_Gf	0.171115	0.544498	0.0304681	0.106242	0.286051	-0.666028	0.0916923	-0.25949	-0.00806829	0.350358	-0.393613	-0.812774	0.318	-0.347906	-0.881525	0.38326	-0.395961	-0.762477	0.499178	-0.392625	-0.410683	0.338017	-0.451561	-0.677816	-0.214623	0.222383	0.810324	-0.174775	0.0783087	0.871997	-0.195727	0.135035	0.93047	-0.300663	-0.0794379	-0.466902	-0.341961	0.00934873	0.185339	-0.283185	0.301589	1
(RE0-ET0)/[1-(RE0-ET0)]_Bud	0.383941	0.198913	-0.0604732	0.485552	-0.212214	0.407412	0.353639	0.440761	0.428751	-0.0453109	-0.164371	0.147635	0.0920808	0.0883756	0.305018	-0.120579	-0.199167	0.0906715	-0.610552	-0.197676	-0.120501	0.224593	-0.00427003	0.258252	-0.268202	-0.130777	-0.410073	-0.270238	0.0231391	-0.399131	-0.283634	-0.0229684	-0.432516	0.998626	0.270376	0.440708	0.191143	0.191955	0.212344	-0.255387	0.027795	-0.305856	1
(RE0-ET0)/[1-(RE0-ET0)]_Flow	-0.0334779	-0.103626	-0.23848	0.095538	-0.493771	0.213507	0.397183	0.593762	0.494507	-0.270788	-0.437201	0.0444978	-0.218902	-0.282715	0.196787	-0.294621	-0.485848	-0.00726347	-0.26295	-0.375701	-0.0608048	-0.0532407	0.351981	0.188526	0.160553	-0.0840479	-0.3245	0.183961	0.329294	-0.0964721	0.182372	0.238774	-0.164963	0.278237	0.99465	0.30765	0.326712	0.872175	0.257317	0.208502	0.290002	-0.110559	0.287486	1
(RE0-ET0)/[1-(RE0-ET0)]_Gf	-0.237288	-0.516366	-0.0766378	0.106199	-0.340093	0.48538	0.230603	0.413638	0.323907	-0.280159	0.141997	0.186358	-0.207705	0.0837713	0.437065	-0.318346	0.142714	0.0971826	-0.598151	0.302058	-0.229144	-0.294735	0.5164	0.593151	0.137326	-0.0876151	-0.624085	0.0249713	0.355866	-0.642983	0.0565227	0.259396	-0.685693	0.45075	0.295985	0.992813	0.276288	0.36262	0.712105	0.169194	0.0890071	-0.486567	0.457379	0.315344	1
PITOTAL_Bud	-0.108586	-0.193925	-0.633949	-0.556861	-0.885514	0.506887	0.281158	0.739369	0.44555	-0.948585	-0.149171	0.234108	-0.932098	-0.306478	0.183819	-0.948918	-0.0845912	0.242846	-0.468583	0.139196	0.00496654	-0.508102	0.368597	0.267403	0.884103	0.502878	-0.101703	0.869781	0.531651	-0.530428	0.903312	0.585073	-0.457249	0.0655799	0.300901	0.34466	0.955282	0.538286	0.0660259	0.939268	0.472692	-0.406863	0.0762644	0.335606	0.353652	1
PITOTAL_Flow	-0.137498	-0.043869	-0.647639	-0.119771	-0.697844	0.151829	0.334761	0.764075	0.49819	-0.479845	-0.795996	-0.145423	-0.435919	-0.805557	-0.145928	-0.489791	-0.777024	-0.14011	-0.158987	-0.503198	-0.12248	-0.0264191	-0.00777761	0.0764844	0.390103	0.569296	0.12826	0.479049	0.767302	0.0730639	0.468361	0.798962	0.0956932	0.162429	0.671557	0.220489	0.564373	0.926505	0.373905	0.438292	0.88246	0.17014	0.169889	0.703335	0.228773	0.517132	1
PITOTAL_Gf	0.0492177	0.259387	-0.0285209	0.190502	0.0906471	-0.434064	0.300567	-0.00122262	0.246455	0.186435	-0.338433	-0.789553	0.198905	-0.329985	-0.695124	0.198091	-0.338013	-0.793975	0.118187	-0.227354	-0.624578	0.146067	-0.149672	-0.347435	-0.125939	0.204073	0.486325	-0.182312	0.327043	0.536124	-0.177801	0.33007	0.574121	-0.0200878	0.109531	0.170476	-0.188315	0.256823	0.716904	-0.186986	0.400637	0.789257	-0.0216534	0.0846359	0.148383	-0.200289	0.347465	1

## Sheet: Table S3
Table S3. Main agronomic and physiological traits of the investigated sunflower hybrids.
Hybrid	Plant height	Tolerance to drought	Tolerance to lodging	Tolerance to diseases	Self fertility	Genetic potential of grain yield	Genetic potential of oil content	Length of growing season	Technology
Surimi CL	medium tall	5	4	4	5	> 5,5 t/ha	> 53 %	mid-early	Clearfield
Integral CL	medium tall	4	5	3	3	> 5 t/ha	> 50 %	early	Clearfield
Alexa SU	medium tall	4	3	4	4	> 5 t/ha	> 50 %	mid-early	Express Sun
Neta SU	tall	5	4	5	4	> 5,5 t/ha	> 50 %	mid-early	Express Sun
Davero SU	tall	3	4	3	3	> 4,5 t/ha	> 48 %	late	Express Sun
1 - poor
5 -excellent
